# Supplementary material for: The developmental timing of spinal touch processing alterations predicts behavioral changes in genetic mouse models of autism spectrum disorders
Source: Nat Neurosci. 2024 Jan 17;27(3):484–96. doi: 10.1038/s41593-023-01552-9 (PMC10917678; doi:10.1038/s41593-023-01552-9)
Supplement: Supplementary file 2 — Statistical information. [file 41593_2023_1552_MOESM2_ESM.xlsx]

## Sheet: Stats
Supplementary Table. Statistical information.
Figure 1
Panel 1b	Statistical test	p value	test statistic, df
Gabrb3+/+ vs. Gabrb3+/-	Unpaired two-tailed t-test	0.0071	t=2.952, df=23
Mecp2+/y vs. Mecp2-/y	Unpaired two-tailed t-test	0.0033	t=3.418, df=17
Nlgn2+/+ vs. Nlgn2+/-	Unpaired two-tailed t-test	0.0043	t=3.086, df=30
Rorb+/+ vs. Rorbh1/+	Unpaired two-tailed t-test	0.0015	t=3.508, df=29
Panel 1c	Statistical test	p value	test statistic: U
Gabrb3+/+ vs. Gabrb3+/-	Two-tailed Mann-Whitney U test	0.0457	41
Mecp2+/y vs. Mecp2-/y	Two-tailed Mann-Whitney U test	0.0003	1
Nlgn2+/+ vs. Nlgn2+/-	Two-tailed Mann-Whitney U test	0.0054	54
Rorb+/+ vs. Rorbh1/+	Two-tailed Mann-Whitney U test	0.7374	108
Panel 1e	Statistical test	p value	test statistic, df
Gabrb3+/+ vs. Gabrb3+/-	Unpaired two-tailed t-test	<0.0001	t=5.436, df=39
Mecp2+/y vs. Mecp2-/y	Unpaired two-tailed t-test	0.0022	t=3.496, df=21
Nlgn2+/+ vs. Nlgn2+/-	Unpaired two-tailed t-test	0.3824	t=0.8810, df=51
Rorb+/+ vs. Rorbh1/+	Unpaired two-tailed t-test	0.5339	t=0.6294, df=30
Panel 1g	Statistical test	p value	test statistic, df
Gabrb3+/+ vs. Gabrb3+/-	Unpaired two-tailed t-test	0.0095	t=2.803, df=28
Mecp2+/y vs. Mecp2-/y	Unpaired two-tailed t-test	0.0318	t=2.367, df=15
Nlgn2+/+ vs. Nlgn2+/-	Unpaired two-tailed t-test	0.8603	t=0.1781, df=22
Rorb+/+ vs. Rorbh1/+	Unpaired two-tailed t-test	0.9887	t=0.0144, df=19
Figure 2
Panel 2c	Statistical test	p value	test statistic: F (DFn, DFd)
Gabrb3+/+ vs. Gabrb3+/-	Mixed-effects analysis	0.003	genotype F[1, 24] = 9.060
Control vs. Mecp2-/y	Mixed-effects analysis	0.0062	genotype F[1, 21] = 9.253
Nlgn2+/+ vs. Nlgn2+/-	Mixed-effects analysis	0.7457	genotype F[1, 30] = 0.1071
Rorb+/+ vs. Rorbh1/+	Mixed-effects analysis	0.7308	genotype F[1, 33] = 0.1204
Panel 2d	Statistical test	p value	test statistic, df
Gabrb3+/+ vs. Gabrb3+/-	Unpaired one-tailed t-test	0.0003	t=4.007, df=24
Control vs. Mecp2-/y	Unpaired one-tailed t-test	0.0018	t=3.267, df=21
Nlgn2+/+ vs. Nlgn2+/-	Unpaired one-tailed t-test	0.2258	t=0.7627, df=30
Rorb+/+ vs. Rorbh1/+	Unpaired one-tailed t-test	0.197	t=0.8637, df=33
Panel 2f	Statistical test	p value	test statistic (relative risk)
Gabrb3+/+ vs. Gabrb3+/-	One-sided Fisher’s Exact test	0.0244	2.619
Control vs. Mecp2-/y	One-sided Fisher’s Exact test	0.0317	4.667
Nlgn2+/+ vs. Nlgn2+/-	One-sided Fisher’s Exact test	0.7258	0.5
Rorb+/+ vs. Rorbh1/+	One-sided Fisher’s Exact test	0.6017	1.048
Figure 3
Panel 3c	Statistical test	p value	test statistic, df
Gabrb3+/+ vs. Gabrb3+/-	Unpaired one-tailed Welch’s t-test	0.0169	t=2.875, df=5.118
Panel 3e	Statistical test	p value	test statistic, df
Gabrb3+/+ vs. Gabrb3+/-	Unpaired one-tailed Welch’s t-test	0.0029	t=3.592, df=9.043
Figure 4
Panel 4c	Statistical test	p value	test statistic, df
AdvillinCre; Gabrb3flox/flox	Unpaired two-tailed t-test	0.0014	t=3.562, df=26
Lbx1Cre; Gabrb3flox/flox	Unpaired two-tailed t-test	0.6746	t=0.4261, df=20
Cdx2Cre; Nlgn2flox/flox	Unpaired two-tailed t-test	0.001	t=3.626, df=33
AdvillinCre; Nlgn2flox/flox	Unpaired two-tailed t-test	0.7051	t=0.3819, df=31
Lbx1Cre; Nlgn2flox/flox	Unpaired two-tailed t-test	< 0.0001	t=5.781, df=25
Panel 4d	Statistical test	p value	test statistic: U
Control vs. AdvillinCre; Gabrb3flox/flox	Two-tailed Mann-Whitney U test	0.0011	27
Control vs. Lbx1Cre; Gabrb3flox/flox	Two-tailed Mann-Whitney U test	0.2543	42
Control vs. Cdx2Cre; Nlgn2flox/flox	Two-tailed Mann-Whitney U test	0.0204	83
Control vs. AdvillinCre; Nlgn2flox/flox	Two-tailed Mann-Whitney U test	0.9919	120.5
Control vs. Lbx1Cre; Nlgn2flox/flox	Two-tailed Mann-Whitney U test	0.0107	39
Panel 4e	Statistical test	p value	test statistic, df
Control vs. AdvillinCre; Gabrb3flox/flox	Unpaired two-tailed t-test	< 0.0001	t=6.297, df=34
Control vs. Lbx1Cre; Gabrb3flox/flox	Unpaired two-tailed t-test	0.4169	t=0.8240, df=28
Control vs. Cdx2Cre; Nlgn2flox/flox	Unpaired two-tailed t-test	0.4524	t=0.7620, df=28
Control vs. AdvillinCre; Nlgn2flox/flox	Unpaired two-tailed t-test	0.1019	t=1.685, df=31
Control vs. Lbx1Cre; Nlgn2flox/flox	Unpaired two-tailed t-test	0.4214	t=0.8179, df=24
Panel 4f	Statistical test	p value	test statistic: F (DFn, DFd)
Control vs. AdvillinCre; Gabrb3flox/flox	Mixed-effects analysis	< 0.0001	genotype F[1, 38] = 36.38
Control vs. Cdx2Cre; Nlgn2flox/flox	Mixed-effects analysis	0.7344	genotype F[1, 36] = 0.1169
Panel 4g	Statistical test	p value	test statistic, df
Control vs. AdvillinCre; Gabrb3flox/flox	Unpaired one-tailed t-test	< 0.0001	t=4.885, df=38
Control vs. Cdx2Cre; Nlgn2flox/flox	Unpaired one-tailed t-test	0.3068	t=0.5093, df=36
Panel 4h	Statistical test	p value	test statistic (relative risk)
Control vs. AdvillinCre; Gabrb3flox/flox	One-sided Fisher’s Exact test	0.0171	2.5
Control vs. Cdx2Cre; Nlgn2flox/flox	One-sided Fisher’s Exact test	0.9333	0.3667
Figure 5
Panel 5c	Statistical test	p value	test statistic, df
Control P4 vs. Control P18-P30	Unpaired two-tailed t-test	0.4592	t=0.7733, df=9
Panel 5f	Statistical test	p value	test statistic: W (DFn, DFd)
mIPSC frequencies	Welch's ANOVA	< 0.0001	18.27 (5.000, 18.66)
	post-hoc test
	Dunnett's T3 multiple comparisons tests
	Groups Compared: p value
	P4 vs. P4 (Gabazine)	P4 vs. P4 (Strychnine)	P4 (Gabazine) vs. P4 (Strychnine)
	0.0075	0.9959	0.1404
	P4 vs. P19-P21	P19-P21 vs. P19-P21 (Gabazine)	P19-P21 vs. P19-P21 (Strychnine)
	0.0024	0.9601	0.0011
	P19-P21 (Gabazine) vs. P19-P21 (Strychnine)
	0.0134
Panel 5g	Statistical test	p value	test statistic: W (DFn, DFd)
mIPSC amplitudes	Welch's ANOVA	< 0.0001	11.38 (5.000, 19.93)
	post-hoc test
	Dunnett's T3 multiple comparisons tests
	Groups Compared: p value
	P4 vs. P4 (Gabazine)	P4 vs. P4 (Strychnine)	P4 (Gabazine) vs. P4 (Strychnine)
	0.9994	0.5713	0.9673
	P4 vs. P19-P21	P19-P21 vs. P19-P21 (Gabazine)	P19-P21 vs. P19-P21 (Strychnine)
	0.0005	0.2662	0.0002
	P19-P21 (Gabazine) vs. P19-P21 (Strychnine)
	0.0577
Panel 5j	Statistical test	p value	test statistic, df
P4 vs. P19-P21 frequencies	Unpaired two-tailed Welch’s t-test	0.0024	t=6.801, df=4.024
P4 vs. P19-P21 amplitudes	Unpaired two-tailed t-test	< 0.0001	t=8.567, df=10
Figure 6
Panel 6b	Statistical test	p value	test statistic, df
Frequencies	Unpaired two-tailed Welch’s t-test	0.0003	t=6.098, df=12
Amplitudes	Unpaired two-tailed t-test	0.0001	t=5.530, df=12
Panel 6c	Statistical test	p value	test statistic: U
Frequencies	Two-tailed Mann-Whitney U test	0.6052	79
	Statistical test	p value	test statistic, df
Amplitudes	Unpaired two-tailed t-test	0.8222	t=0.2271, df=25
Panel 6d	Statistical test	p value	test statistic, df
Frequencies	Unpaired two-tailed t-test	0.9678	t=0.04105, df=14
Amplitudes	Unpaired two-tailed t-test	0.4385	t=0.7975, df=14
Extended Data Figure 1
Panel 1a	Statistical test	p value	test statistic, df
Gabrb3+/+ vs. Gabrb3+/-	Unpaired two-tailed t-test	0.7133	t=0.3701, df=39
Mecp2+/y vs. Mecp2-/y	Unpaired two-tailed t-test	0.0011	t=3.778, df=21
Rorb+/+ vs. Rorbh1/+	Unpaired two-tailed t-test	0.9394	t=0.07664, df=30
	Statistical test	p value	test statistic: F (DFn, DFd)
Nlgn2+/+ vs. Nlgn2+/- and Nlgn2-/-	One-way ANOVA	0.98	0.0202 (2, 64)
	post-hoc test
	Dunnett's multiple comparisons tests
	Groups Compared: p value
	Nlgn2+/+ vs. Nlgn2+/-	Nlgn2+/+ vs. Nlgn2-/-
	0.9832	0.9755
Panel 1b	Statistical test	p value	test statistic, df
Nlgn2+/+ vs. Nlgn2+/-	Unpaired two-tailed t-test	0.0376	t=2.176, df=30
Panel 1c	Statistical test	p value	test statistic, df
Nlgn2+/+ vs. Nlgn2+/-	Unpaired two-tailed t-test	0.9729	t=0.03426, df=29
Panel 1d	Statistical test	p value	test statistic: F (DFn, DFd)
Nlgn2+/+ vs. Nlgn2+/- and Nlgn2-/-	One-way ANOVA	0.0042	5.970 (2, 63)
	post-hoc test
	Dunnett's multiple comparisons tests
	Groups Compared: p value
	Nlgn2+/+ vs. Nlgn2+/-	Nlgn2+/+ vs. Nlgn2-/-
	0.4423	0.0023
Panel 1e	Statistical test	p value	test statistic: F (DFn, DFd)
Nlgn2+/+ vs. Nlgn2+/- and Nlgn2-/-	One-way ANOVA	0.6772	0.3925 (2, 57)
	post-hoc test
	Dunnett's multiple comparisons tests
	Groups Compared: p value
	Nlgn2+/+ vs. Nlgn2+/-	Nlgn2+/+ vs. Nlgn2-/-
	0.6302	0.6886
	Statistical test	p value	test statistic: F (DFn, DFd)
Rorb+/+ vs. Rorbh1/+	Unpaired two-tailed t-test	0.463	t=0.7435, df=30
Panel 1f	Statistical test	p value	test statistic: F (DFn, DFd)
Nlgn4+/+ vs. Nlgn4+/- and Nlgn4-/-	One-way ANOVA	0.8001	0.2245 (2, 34)
	post-hoc test
	Dunnett's multiple comparisons tests
	Groups Compared: p value
	Nlgn4+/+ vs. Nlgn4+/-	Nlgn4+/+ vs. Nlgn4-/-
	0.8054	0.8032
Panel 1g	Statistical test	p value	test statistic: Kruskal-Wallis
Nlgn4+/+ vs. Nlgn4+/- and Nlgn4-/-	Kruskal-Wallis test	0.1686	3.561
	post-hoc test
	Dunn's multiple comparisons tests
	Groups Compared: p value
	Nlgn4+/+ vs. Nlgn4+/-	Nlgn4+/+ vs. Nlgn4-/-
	0.2674	0.1912
Panel 1h	Statistical test	p value	test statistic: F (DFn, DFd)
Nlgn4+/+ vs. Nlgn4+/- and Nlgn4-/-	One-way ANOVA	0.2364	1.500 (2, 37)
	post-hoc test
	Dunnett's multiple comparisons tests
	Groups Compared: p value
	Nlgn4+/+ vs. Nlgn4+/-	Nlgn4+/+ vs. Nlgn4-/-
	0.1075	0.8535
Panel 1i	Statistical test	p value	test statistic: F (DFn, DFd)
Nlgn4+/+ vs. Nlgn4+/- and Nlgn4-/-	One-way ANOVA	0.8765	0.1323 (2, 37)
	post-hoc test
	Dunnett's multiple comparisons tests
	Groups Compared: p value
	Nlgn4+/+ vs. Nlgn4+/-	Nlgn4+/+ vs. Nlgn4-/-
	0.9058	0.8561
Extended Data Figure 2
Panel 2h	Statistical test	p value	test statistic: F (DFn, DFd)
Nlgn2+/+ vs. Nlgn2+/- and Nlgn2-/-	One-way ANOVA	0.75	0.2900 (2, 37)
	post-hoc test
	Dunnett's multiple comparisons tests
	Groups Compared: p value
	Nlgn2+/+ vs. Nlgn2+/-	Nlgn2+/+ vs. Nlgn2-/-
	0.6848	0.9749
	Statistical test	p value	test statistic: F (DFn, DFd)
Rorb+/+ vs. Rorbh1/+ and Rorbh1/h1	One-way ANOVA	0.2939	1.264 (2, 39)
	post-hoc test
	Dunnett's multiple comparisons tests
	Groups Compared: p value
	Rorb+/+ vs. Rorbh1/+	Rorb+/+ vs. Rorbh1/h1
	0.6596	0.2211
Panel 2i	Statistical test	p value	test statistic (relative risk)
Nlgn2+/+ vs. Nlgn2-/-	One-sided Fisher’s Exact test	0.7043	1.023
Rorb+/+ vs. Rorbh1/h1	One-sided Fisher’s Exact test	0.6495	0.9625
Extended Data Figure 5
Panel 5a	Statistical test	p value	test statistic: F (DFn, DFd)
Control vs. Cdx2Cre; Nlgn2flox/+ and Cdx2Cre; Nlgn2flox/flox	One-way ANOVA	0.002	7.213 (2, 44)
	post-hoc test
	Dunnett's multiple comparisons tests
	Groups Compared: p value
	Control vs. Cdx2Cre; Nlgn2flox/+	Control vs. Cdx2Cre; Nlgn2flox/flox
	0.0367	0.0012
	Statistical test	p value	test statistic: F (DFn, DFd)
Control vs. Lbx1Cre; Nlgn2flox/+ and Lbx1Cre; Nlgn2flox/flox	One-way ANOVA	< 0.0001	23.52 (2, 38)
	post-hoc test
	Dunnett's multiple comparisons tests
	Groups Compared: p value
	Control vs. Lbx1Cre; Nlgn2flox/+	Control vs. Lbx1Cre; Nlgn2flox/flox
	< 0.0001	< 0.0001
Panel 5b	Statistical test	p value	test statistic: Kruskal-Wallis
Control vs. Cdx2Cre; Nlgn2flox/+ and Cdx2Cre; Nlgn2flox/flox	Kruskal-Wallis test	0.0138	8.573
	post-hoc test
	Dunn's multiple comparisons tests
	Groups Compared: p value
	Control vs. Cdx2Cre; Nlgn2flox/+	Control vs. Cdx2Cre; Nlgn2flox/flox
	0.0181	0.0383
	Statistical test	p value	test statistic: Kruskal-Wallis
Control vs. Lbx1Cre; Nlgn2flox/+ and Lbx1Cre; Nlgn2flox/flox	Kruskal-Wallis test	0.002	12.47
	post-hoc test
	Dunn's multiple comparisons tests
	Groups Compared: p value
	Control vs. Lbx1Cre; Nlgn2flox/+	Control vs. Lbx1Cre; Nlgn2flox/flox
	0.0014	0.0174
Panel 5c	Statistical test	p value	test statistic, df
Control vs. Cdx2Cre; Nlgn2flox/flox	Unpaired two-tailed t-test	0.0357	t=2.225, df=24
Control vs. Lbx1Cre; Nlgn2flox/flox	Unpaired two-tailed t-test	0.0028	t=3.229, df=34
Panel 5d	Statistical test	p value	test statistic, df
Control vs. AdvillinCre; Gabrb3flox/flox	Unpaired two-tailed t-test	0.1222	t=1.588, df=32
Control vs. Lbx1Cre; Gabrb3flox/flox	Unpaired two-tailed t-test	0.4756	t=0.7228, df=29
Control vs. Cdx2Cre; Nlgn2flox/flox	Unpaired two-tailed t-test	0.2015	t=1.308, df=28
Control vs. AdvillinCre; Nlgn2flox/flox	Unpaired two-tailed t-test	0.1862	t=1.352, df=31
Control vs. Lbx1Cre; Nlgn2flox/flox	Unpaired two-tailed t-test	0.6495	t=0.4602, df=24
Panel 5e	Statistical test	p value	test statistic, df
Control vs. AdvillinCre; Gabrb3flox/flox	Unpaired two-tailed t-test	0.0217	t=2.501, df=19
Control vs. Lbx1Cre; Gabrb3flox/flox	Unpaired two-tailed t-test	0.8816	t=0.1504, df=26
Control vs. Cdx2Cre; Nlgn2flox/flox	Unpaired two-tailed t-test	0.7666	t=0.3016, df=17
Extended Data Figure 6
Panel 6b	Statistical test	p value	test statistic: U
Frequencies	Two-tailed Mann-Whitney U test	0.0929	39
	Statistical test	p value	test statistic, df
Amplitudes	Unpaired two-tailed t-test	0.6822	t=0.4149, df=22
Panel 6e	Statistical test	p value	test statistic, df
P3-P4 vs. Adult	Unpaired two-tailed t-test	< 0.0001	t=18.06, df=7
