# Supplementary material for: The developmental timing of spinal touch processing alterations predicts behavioral changes in genetic mouse models of autism spectrum disorders
Source: Nat Neurosci. 2024 Jan 17;27(3):484–96. doi: 10.1038/s41593-023-01552-9 (PMC10917678; doi:10.1038/s41593-023-01552-9)
Supplement: Supplementary file 3 — Genotyping primers used in this study. [file 41593_2023_1552_MOESM3_ESM.xlsx]

## Sheet: Sheet1
	Mouse line	Primers	Alleles detected
	Gabrb3 floxed	forward 5’-ATT CGC CTG AGA CCC GAC T-3’	Wild-type, floxed, null
		reverse 5’- GTT CAT CCC CAC GCA GAC-3’
		mutant reverse 5’-CCT TGG ACT GAG TCA CTG GAG-3’
	Mecp2 Null	common forward 5’- AAA TTG GGT TAC ACC GCT GA-3’	Wild-type, null
		wild-type reverse 5’- CTG TAT CCT TGG GTC AAG CTG-3’
		mutant reverse 5’- CCA CCT AGC CTG CCT GTA CT-3’
	Nlgn2 floxed	forward 5’-CAA GCA CAG GGT TTC ACA GA-3’	Wild-type, floxed, null
		mutant forward 5’-CACGAGGGCTTCAGTGTAGG-3’
		reverse 5’-AGG CAA TGT GGT AGC TGG AG-3’
	Rorbh1/h1	wild-type forward 5’- CTG TCC CTG TAT GCC TCT GG-3’	Wild-type, transgene
		wild-type reverse 5’- AGA TGG AGA AAG GAC TAG GCT ACA-3’
		transgene forward 5’- CTC AAC ACA CTA GAT GCC GAA G-3’
		transgene reverse 5’- TGG CCA TCA CCA ACA ACA-3’
	Nlgn4 Null	common forward 5’-CTT CCT ATC CTG TTA CTC TCA C-3’	Wild-type, null
		wild-type reverse 5’- TAG GGA AAG CGG AAT TGA GTG TAA C-3’
		mutant reverse 5’-ACA CTC CAA CCT CCG CAA ACT CCT-3’
	AdvillinCre	forward 5′- CCC TGT TCA CTG TGA GTA GG −3′	AdvillinCre transgene
		reverse 5′- AGT ATC TGG TAG GTG CTT CCA G −3′	Internal control
		internal control 5′- GCG ATC CCT GAA CAT GTC CAT C −3'
	Cdx2Cre	forward 5’- CTC GAC GTC TCC AAC CAT TG-3’	Cdx2Cre transgene
		reverse 5’- ATC TTC AGG TTC TGC GGG AA-3’
	E2aCre and Emx1Cre	transgene forward 5’-CGG CAT GGT GCA AGT TGA AT-3’	Cre transgene
		transgene reverse 5’-AAC CAG CGT TTT CGT TCT GC-3’	Internal control
		internal positive control forward 5’-TTA CGT CCA TCG TGG ACA GC-3’
		internal positive control reverse 5’-TGG GCT GGG TGT TAG CCT TA-3’
	Lbx1Cre	forward 5’- CGC CTT CCT CTC GCA CCG TC-3’	Lbx1Cre transgene
		reverse 5’- GGC AGC CCG GAC CGA C-3’
	RetCreER	common forward 5’- AGC GCA GGT CTC TCA TCA GT’	Wild-type allele
		wild-type reverse 5’- GCA GGA GCA AAA TCA GCT TC-3’	RetCreER transgene
		transgene reverse 5’- GCG CGC CTG AAG ATA TAG AA-3’
	TrkBCreER	TrkB CreER-1 (5’ UTR) 5’-GAC ACG CAC TCC GAC TGA-3’	Wild-type allele
		TrkB CreER-2 (Intron 2): 5’- ACA CCT GCC TGA TTC CTG AG-3’	TrkBCreER transgene
		TrkB CreER-3 (CreERT2) 5’- TCC TCA TCC TCT CCC ACA TC-3’
	TrkCCreER	forward 5’- TTT GCA GGT GTG TCC GTT TT-3’	Wild-type allele
		reverse 5’- GAC CGG TAA TGC AGG CAA AT-3’	TrkCCreER transgene
	Rosa26LSL-synaptophysin-tdTomato (Ai34)	forward 5’-AAG GGA GCT GCA GTG GAG TA-3’	Rosa
		reverse 5’- CCG AAA ATC TGT GGG AAG TC-3’
		Ai forward 1 5’-GCT AAC CAT GTT CAT GCC TTC-3’	Ai34
		Ai forward 2 5’- GCT GAT CCG GAA CCC TTA AT-3’
		Ai34 reverse 5’- ATC TTG GTA GTG CCC CCT TT-3’
	Rosa26LSL-FSF-ReaChR-mCitrine	ROSA-CAG forward 5’- ACT TGC TCT CCC AAA GTC GCT CT-3’	Rosa-CAG
		ROSA-CAG reverse 5’- GCC AAG TGG GCA GTT TAC CG -3’
		ROSA-WT reverse 5’-TTT AAG CCT GCC CAG AAG ACT CCC-3’
		ReaChR forward 5’- GAA GCG TTT CAT GAA TTT GAT AGC C-3’	ReaChR
		ReaChR reverse 5’- AGG CTG CTC TCG TAC TTA TCT TC-3’
