# Supplementary material for: The developmental timing of spinal touch processing alterations predicts behavioral changes in genetic mouse models of autism spectrum disorders
Source: Nat Neurosci. 2024 Jan 17;27(3):484–96. doi: 10.1038/s41593-023-01552-9 (PMC10917678; doi:10.1038/s41593-023-01552-9)
Supplement: Supplementary file 6 — Statistical source data. [file 41593_2023_1552_MOESM6_ESM.xlsx]

## Sheet: Fig_1b
%PPI	Gabrb3+/+	Gabrb3+/-	Mecp2+/y	Mecp2-/y	Nlgn2+/+	Nlgn2+/-	Rorb+/+	Rorbh1/+
	28.82	70.61	63.8	63.56	13.35	75.79	34.7	46.34
	38.81	65.77	50.61	56.84	58.42	71.33	31.87	37.72
	61.37	60.3	54.79	65.95	36.3	46.09	30.19	57.87
	50.75	81.16	19.92	65.94	60.97	70.42	52.35	47.54
	37.43	39.61	15.09	74.38	38.75	46.74	27.19	49.88
	50.66	61.36	45.67		19.84	25.12	20.43	49.48
	59.11	39.5	64.88		30.93	57.19	35.99	44.02
	16.46	37.44	43.56		46.79	40.64	22.35	47.5
	48.71	62.71	31.93		26.27	69.98	47.75	57.97
	26.94	71.85	17.68		63.54	62.95	54.12	52.8
	18.59	82.39	43.64		64.79	72.35	14.52	22.53
	45.44	54.48	42.16		35.43	76.16	25.99	47.35
		36.46	36.13		27.21	66.21	38.02	49.56
			28.11		61.11	56.05		48.62
						33.11		44.17
						63.23		42.35
						81.05		80.67
						63.4		87.31

## Sheet: Fig_1c
Response to prepulse alone (% of startle)	Gabrb3+/+	Gabrb3+/-	Mecp2+/y	Mecp2-/y	Nlgn2+/+	Nlgn2+/-	Rorb+/+	Rorbh1/+
	1.42	20.32	1.99	6.07	0.85	3.17	0.22	1.61
	1.58	9.62	2.7	13.43	4.41	5.42	3.65	1.18
	3.94	27.23	1.76	12.38	1.53	1.26	0.12	4.22
	6.82	-1.41	0.46	32.63	5.19	1.52	2.12	1.98
	5.79	13.52	0.6	12.79	3.33	5.03	1.97	0.8
	3.79	9.4	1.59		1.46	13.65	2.94	2.81
	8.28	0.9	5.64		5.31	4.23	-0.06	0.62
	4.01	2.42	1.88		2.24	5.77	0.91	1.87
	3.22	7.88	3.7		2.48	9.08	0.9	2.03
	2.07	4.64	1.91		4.13	5.12	2.51	1.39
	2.91	13.18	1.25		3.67	8.36	0.94	0.63
	2.67	6.44	7.84		4.16	5.55	3.18	1.05
		6	2.95		1.27	12.59	0.48	0.44
			3.5		7.3	12.44		0.08
						2.44		1.94
						11.41		0.71
						13.2		3.59
						8.3		5.44

## Sheet: Fig_1e
Fraction time spent in center	Gabrb3+/+	Gabrb3+/-	Mecp2+/y	Mecp2-/y	Nlgn2+/+	Nlgn2+/-	Rorb+/+	Rorbh1/+
	0.24	0.28	0.32	0.15	0.38	0.2	0.51	0.33
	0.48	0.26	0.37	0.15	0.45	0.32	0.45	0.32
	0.36	0.33	0.44	0.51	0.37	0.28	0.43	0.33
	0.52	0.37	0.33	0.31	0.42	0.23	0.4	0.36
	0.33	0.28	0.52	0.02	0.3	0.49	0.56	0.441442
	0.38	0.14	0.44	0.15	0.33	0.15	0.5	0.178182
	0.55	0.17	0.59	0.11	0.34	0.26	0.53	0.353292
	0.25	0.18	0.25	0.18	0.37	0.46	0.39	0.560384
	0.45	0.26	0.46		0.26	0.5	0.44	0.435549
	0.33	0.23	0.24		0.25	0.32	0.38	0.318056
	0.39	0.24	0.24		0.5	0.4	0.48	0.54221
	0.38	0.2	0.29		0.53	0.38	0.41	0.507652
	0.43	0.51	0.42		0.34	0.5	0.24	0.448263
	0.46	0.29	0.4		0.59	0.25	0.22	0.552734
	0.43	0.33	0.56		0.38	0.23		0.248968
	0.53	0.22			0.25	0.37		0.633595
	0.5	0.27			0.33	0.34		0.249608
	0.28	0.26			0.35	0.26		0.367233
	0.61	0.18			0.37	0.34
	0.4				0.39	0.52
	0.42				0.32	0.52
	0.5				0.35	0.41
					0.53	0.38
						0.32
						0.2
						0.47
						0.3
						0.28
						0.45
						0.48

## Sheet: Fig_1g
Preference for novel mouse chamber (%)	Gabrb3+/+	Gabrb3+/-	Mecp2+/y	Mecp2-/y	Nlgn2+/+	Nlgn2+/-	Rorb+/+	Rorbh1/+
	16.58	-0.51	13.3	13.18	9.13	5.53	6.45	12.34
	29.74	16.34	8.83	-29.2	15.32	19.49	25.84	15.63
	17.02	-9.97	16.91	24.19	17.67	8.56	-0.82	26
	1.38	16.38	6.18	-0.93	11.55	6.9	17.08	-0.88
	14.94	-4.04	17.3	-7.92	8.38	23.06	14.38	3.97
	8.08	-1.26	24.89	3.43	14.59	5.25	11.83	8.21
	16.16	7.87	9.38	1.72	6.38	3.46	7.29	5.38
	12.85	-2.77	4.06	-6.2	4.55	5.83	-6.3	5.6
	3.15	12.46	19.83		5.05	19.37	15.86	12.56
	21.19	-26.93			16.32	13.29		4.28
	29.64	23.03				9.81		13.81
	27.87	4				17.8		14.61
	2	11.39				9.4
	6.03	-5.43				-1.78
	10.06	5.84

## Sheet: Fig_2c
	Displacement magnitude (pixels)
Stimulus intensity (PSI)	Gabrb3+/+																	Gabrb3+/-
0.1	0.844681	0.695745	0.612766	0.912766	0.357447	0.461702	1.08298	0.251064	0.921277	1.0234	0.485106	0.265957	1.06808	1.59787	1.14043	0.493617		14.5332	1.09353	1.22896	0.685617	0.166277	1.6617	0.47234	3.11064	0.642553	2.17447
0.25	0.512766	1.48298	8.05319	0.589362	6.98511		2.31702	2.17447	3.45532	2.98511	1.37872	3.52766	4.1383	0.614894	0.189362	0.351064		18.3142	15.3781	11.6642	2.02457	3.37392	5.79575	18.3489	12.8553	3.95106	44.7383
0.5	8.0766	15.7894	18.2702	24.834	12.4851	2.50851	28.0319	11.6681	3.05319	3.54255	2.11277	3.69362		26.8234	10.3043	0.297872		17.8575	23.4781	15.7291	5.97398	8.25064	4.17234	2.21064	51.4404	49.8766	32.7
0.75	6.94043	10.0723	16.983	12.4936	34.4	8.84894	26.7617	5.97021	18.2319	4.62766	5.35319	8.16808	9.34681	2.54043	63.6511	2.25532		29.0336	14.2166	28.245	28.9919	16.4069	7.24255	13.9426	33.466	16.3043	40.917
1	37.4979	21.1319	27.2681	55.4447	14.9128	7.14504	22.3064	16.0383	9.45319	27.3425	71.3979	12.4426	20.7681	4.14468	6.17447	21.3596		42.6647	52.7655	33.2255	5.65526	73.4944	28.8811	12.9298	18.2447	9.50021	6.12553
Stimulus intensity (PSI)	Control													Mecp2-/y
0.1	0.368085	0.802128	0.868085	0.412766	1.1	1.36383	0.470213	0.555319	1.33191	0.438298	0.555319	1.05532		8.54681	0.787234	0.362596	0.62083	3.79219	0.248936	0.510638	0.302128	0.938702	12.372	0.984979
0.25	0.548936	0.682979	0.455319	0.457447	0.382979	1.37447	0.753191	0.908511	0.423404	1.04255	1.4	0.410638		0.57234	9.28936	0.545426	33.202	9.04781	8.65957	28.7596	0.293617	4.81117	7.18211	0.195915
0.5	2.64681	13.9192	7.49362	5.84681	24.0787	1.45957	10.9787	0.66383	9.35106	21.3043	7.61489	18.7809		14.1319	17.666	36.1231	43.6893	15.4989	24.734	22.6575	1.7	10.6262	35.1291	4.09585
0.75	25.9851	9.68085	23.0745	7.16808	4.40851	6.90426	8.36809	31.4149	3.62128	31.4362	4.38723	23.2191		34.834	56.766	27.9188	54.7727	33.705	73.5957	89.5191	5.1234	16.2815	19.0714	4.65779
1	29.9213	22.5298	34.5936	38.1702	9.14894	14.2234	17.7043	6.99575	15.6298	27.5979	9.67021	45.3426		78.3723	60.4489	74.4867	30.8805	13.3998	67.3277	81.366	13.517	13.3285	8.55826	8.33832
Stimulus intensity (PSI)	Nlgn2+/+																		Nlgn2+/-
0.1	0.529346	0.366096	0.163886	0.415856	0.715439	2.85836	1.76134	0.358974	0.414201	0.564103	0.585799	0.487179	0.315582	0.345168	1.06706	0.262327	0.794872		5.63744	0.332025	0.161581	0.253308	0.64629	0.514689	0.173243	1.62466	2.19329	0.881657	0.308698	0.965168	0.31144	0.788481	0.591677
0.25	0.746238	0.382751	0.129102	0.130107	0.58716	13.9625	12.5582	1.75345	0.654832	9.50888	1.21696	3.10059	10.0631	0.781065	0.629191	0.422091	18.4379		3.74427	0.424701	0.332969	0.346292	0.321928	0.182428	0.165881	0.209611	2.92702	13.6154	0.78357	1.78012	7.77817	2.47264	15.6402
0.5	60.2973	31.2363	18.8318	1.18179	2.18423	17.133	7.98225	3.06509	28.3215	4.46548	8.42209	24.7416	13.6844	23.8619	0.70217	8.46746	13.2248		15.534	32.6613	25.3362	17.3637	9.06292	18.198	25.0946	7.92419	44.1716	20.3826	2.64903	1.99491	19.9236	6.77976	33.0313
0.75	41.1433	29.0049	77.1636	6.71855	8.94847	46.5294	29.9566	8.49704	59.7554	69.1834	12.6351	69.0217	33.3649	47.5503	17.284	5.46351	21.9645		40.6655	42.0689	32.4324	47.7791	12.1445	27.4885	25.9586	15.553	32.3432	21.6667	3.02941	9.89243	44.6843	49.3855	55.0192
1	21.6856	44.1745	51.0305	20.8637	28.5042	38.5161	17.7638	17.6915	58.483	41.8277	42.7298	94.6021	27.1617	40.7362	30.1915	9.85532	15.9957		4.28746	39.9432	27.0088	56.6797	10.802	11.5546	19.3774	39.1975	30.8681	38.6532	16.0359	22.1519	73.0399	30.756	54.6493
Stimulus intensity (PSI)	Rorb+/+																			Rorbh1/+
0.1	0.274468	1.41064	0.365957	0.857447	0.302128	0.8	0.408511	0.702447	0.544298	0.533489	2.14079	0.17983	0.19217	1.21466	1.7234	1.2	1.44255	0.619149		0.650979	0.669574	0.986106	0.243915	7.50353	0.272617	0.308362	0.381213	0.409277	0.26934	0.96383	0.493617	0.506822	0.572085	1.22385	0.396574	0.704277
0.25	0.931915	0.876596	0.295745	0.521277	0.293617	1.40426	3.02766	2.76162	0.697447	0.640191	1.24209	0.423915	1.00432	0.537574	1.20638	0.870213	0.810638	0.668085		0.698426	0.72934	2.79968		3.21117	0.591298	0.374234	0.515766	3.02738	0.37683	1.01277	1.33191	0.347572	1.1757	0.599957	0.475447	0.832106
0.5	7.47021	10.8702	25.3149	4.08511	39.0298	5.35532	5.44894	2.33151	2.11343	5.31755	5.86421	5.03977	70.8137	0.406234	1.12128	22.2894	5.1766	0.495745		7.26883	37.968	62.178		34.5007	4.31489	2.08594		5.44804	18.0287	0.697872	26.4489	3.89059	7.36266	15.714	1.89328	1.80681
0.75	25.9702	8.65319	53.6915	4.38511	13.1128	6.88723	18.0277	11.3605	5.51645	24.5918	11.9322	4.74379	114.98	5.92713	9.70638	5.37447	23.8702	7.50425		12.2682	32.9545	4.56923	52.7136	22.6146	7.03343	7.68087	6.71566	18.0273	12.781	5.67021	42.6511	17.457	3.23396	38.5613	30.1411	9.36585
1	45.2149	15.3468	36.5383	10.9723	16.9553	12.2213	11.8277	19.3745	15.0061	15.6596	6.42336	23.9038	77.6426	13.3864	7.65745	12.7894	48.4277	37.866		6.26845	24.1928	29.03	31.6277	71.9734	17.915	25.222	4.70625	10.5785	9.78166	16.3085	28.1145	25.0694	62.242	30.4556	41.3766	11.7625

## Sheet: Fig_2d
Displacement magnitude (pixels)	Gabrb3+/+	Gabrb3+/-		Control	Mecp2-/y		Nlgn2+/+	Nlgn2+/-		Rorb+/+	Rorbh1/+
	14.9248	30.4047		13.8982	23.6288		24.7336	8.26762		16.7366	8.40094
	20.1602	17.4153		19.4146	19.0918		20.9381	13.3817		10.1042	14.6708
	11.7582	34.4978		13.5161	57.1602		10.9535	13.0303		21.6099	12.7508
	11.5975	22.1984		16.7558	49.7443		11.2554	28.9852		10.4913	17.4063
	14.0091	29.5815		6.38811	26.904		9.13545	9.15047		11.7957	16.9928
	5.22002	16.9018		17.787	54.6804		19.5963	8.58172		11.134	27.6915
	15.6712	12.6215		12.2124	33.2739		22.1171	7.59702		7.00436	36.1936
	30.0253	32.3938		10.6701	14.6537		11.703	25.1427		12.9186	4.25164
	12.393	24.2803		12.2344	22.3011		24.011	20.9793		13.5228	7.4866
	9.5104	20.2176		17.9526	21.4093		16.1553	21.0496		11.7271	9.76781
	4.91679			15.4873	17.4582		16.5891	8.60113		8.92857	11.307
	6.98177			27.7908			29.7083	21.6475		10.5384	29.0867
	17.9647						21.4035	17.9689		34.6446	23.0222
	6.54494						39.2285	24.3311		18.6718	16.9706
	17.4863						15.7059	24.328		12.4618	19.7675
	5.73987						16.1854			11.2111	21.3751
							12.1848			35.6258	20.0093
										12.1863

## Sheet: Fig_2e
	Displacement magnitude (pixels)
Stimulus presentation	Gabrb3+/+	Gabrb3+/-
1	14.9128	33.2255
2	2.94468	23.3979
3	7.91915	18.4234
4	2.76809	15.717
5	1.62979	17.5532
6	10.7575	60.9532
7	4.10851	21.2532
8	2.29362	58.9106
9	6.47447	21.5617
10	3.58936	52.9404

## Sheet: Fig_2f
	Gabrb3+/+	Gabrb3+/-		Control	Mecp2-/y		Nlgn2+/+	Nlgn2+/-		Rorb+/+	Rorbh1/+
Adapting	11	3		10	5		15	15		11	10
Not adapting	3	7		1	6		2	0		5	5
Total	14	10		11	11		17	15		16	15

## Sheet: Fig_3b
	Displacement magnitude (pixels)
Region stimulated	Negative controls											RetCreER										TrkCCreER										TrkBCreER
Forepaw	2.52046	1.58723	0.429787	0.292653	0.436711	0.065378	0.771169	2.42055	2.21139	2.42357		8.45843	3.534	3.33645	10.0792	8.51813	5.69719					1.88793	1.14912	0.880952	1.0139	4.72739	3.55486	4.93574	6.83611			1.08855	1.40076	3.57555	4.7667	6.54669
Back hairy skin	0.419226	1.58298	2.46596	1.5766	0.834638	0.678028	0.855404	1.19887	1.01421			0.367894	0.295745	1.60213	1.69264	5.25257	1.52391	1.7327	1.52866			0.55973	0.285106	0.134043	0.87234	5.08511	0.470213	0.568085				4.42761	2.92227	2.54182	1.32222	0.670244
Hindpaw	0.541373	2.14872	0.81121	0.971712								8.71753	5.85539	7.84165								9.93133	2.07439	5.92038	2.03303							9.99113	1.23328	0.780842	1.29154	0.270599

## Sheet: Fig_3c
Displacement magnitude (pixels)	Gabrb3+/+	Gabrb3+/-
	3.25298	33.0243
	3.42548	14.4408
	5.60767	7.30576
		54.2977
		16.6668
		19.2904

[truncated: 40 more sheets: Fig_3d, Fig_3e, Fig_4c, Fig_4d, Fig_4e, Fig_4f, Fig_4g, Fig_4h, Fig_5c, Fig_5f, Fig_5g, Fig_5j, Fig_6b, Fig_6c, Fig_6d, ED_Fig_1a, ED_Fig_1b, ED_Fig_1c, ED_Fig_1d, ED_Fig_1e …]
